# Supplementary material for: Gaps in Infection Prevention and Control in Public Health Facilities of Sierra Leone after the 2014–2015 Ebola Outbreak
Source: Trop Med Infect Dis. 2021 May 26;6(2):89. doi: 10.3390/tropicalmed6020089 (PMC8163185; doi:10.3390/tropicalmed6020089)
Supplement: Supplementary file 1 [file tropicalmed-06-00089-s001.zip]

Archive with 1 entries (1 files):
- tropicalmed-1179724-supplementary.pdf
